# Supplementary material for: Herpetofaunal Community Change in Multiple Habitats after Fifteen Years in a Southwest Florida Preserve, USA
Source: PLoS One. 2015 May 27;10(5):e0125845. doi: 10.1371/journal.pone.0125845 (PMC4446093; doi:10.1371/journal.pone.0125845)
Supplement: S1 Dataset — Species are listed by common name and an abbreviation of the scientific name. Habitats are ordered by their designations (Table 1). Years refer to the sampling period: 1995: 1995–96; 2010: 2010–11. (XLSX) [file pone.0125845.s001.xlsx]

## Sheet: Sheet1
Species	Abbreviation	C-1/1995	C-1/2010	C-2/1995	C-2/2010	C-3/1995	C-3/2010	C-4/1995	C-4/2010	C-5/1995	C-5/2010	C-6/1995	C-6/2010	C-7/1995	C-7/2010	C-8/1995	C-8/2010	C-9/1995	C-9/2010
green anole	ACAR	2		2		2						1		1		2		2
Florida cricket frog	AGRY	5	2	2	2	2	4	14	10	4	9	11	9	3	1	4		2	3
two-toed amphiuma	AMEA														5	2
Cuban brown anole	ASAG		4		15	1	9		10	1	12		20		1		9		5
oak toad	BQUE	4	8		11	1	14		2				1
southern toad	BTER	1	1	1				3	2			2	1			1
Florida scarlet snake	CCOC			1		1	1		1						1	4
southern black racer	CCON	7	4	13	5	8	5	4	2		3	4	1	2		2	1	7	4
Florida snapping turtle	CSER													1				1
southern ringneck snake	DPUN		1		3		3		2		2		1		1		1		3
corn snake	EGUT			1											3				1
southeastern five-lined skink	EINE	6	2	6	2	6	1	1	1	1	6	6	1
yellow rat snake	EOBS			5		1					1		1			2
greenhouse frog	EPLA	4	9	3	15	3	17	123	65	91	100	37	110		3	4	11	6	4
eastern narrowmouth toad	GCAR	11	17	2	16	10	9	14	3	16	9	6	5	2	2	5	4	20	116
green treefrog	HCIN	1		1				4					1					4
pinewoods treefrog	HFEM				1		1
squirrel treefrog	HSQU		1						1		1
striped mud turtle	KBAU	1			4		1	8		1	2			2	1	1		5	1
Florida mud turtle	KSUB		1													1
scarlet kingsnake	LTRI						1		1
Florida banded water snake	NFAS	2		1				1		1				9	6	8	1	1
Florida green water snake	NFLO													3	1			1
peninsula newt	NVIR													11		5		45
island glass lizard	OCOM			1											1
eastern glass lizard	OVEN			1
Florida chorus frog	PNIG	2		1
little grass frog	POCU	4		2	1	4			0							1	2
striped crayfish snake	RALL														1
pig frog	RGRY	5	1	11	1	6	1	19		20		12	3	21	5	11	2	2
southern leopard frog	RUTR	51	11	39	17	70	13	173	9	20	13	48	3	9	12	5	10	13	5
Florida brown snake	SDEK										1			2
greater siren	SLAC	3												79	9	8	2	54
groud skink	SLAT	1	1		1			6		1		1
dusky pygmy rattlesnake	SMIL													1
stinkpot turtle	SODO										1			1			2
south Florida swamp snake	SPYG																1	1	2
Florida box turtle	TCAR																	1
peninsula ribbon snake	TSAU		1	2		2	1	8	13	3	2	1	2	5		5	2	3	8
eastern garter snake	TSIR	2									1	1		9		1	1
